# Supplementary material for: Risk Factors for Fall-Related Mild Traumatic Brain Injuries Among Older Adults: A Systematic Review Highlighting Research Gaps
Source: Int J Environ Res Public Health. 2025 Feb 11;22(2):255. doi: 10.3390/ijerph22020255 (PMC11854998; doi:10.3390/ijerph22020255)
Supplement: Supplementary file 1 [file ijerph-22-00255-s001.zip]

Archive with 5 entries (5 files):
- ijerph-3410783- File S3 - Assessment sheet for relative risk for fall-related mTBIs.xlsx
- ijerph-3410783- File S4 - Study Details of Falls resulting in mTBI studies.xlsx
- ijerph-3410783- Files S1 and S2 - Electronic search results.pdf
- ijerph-3410783-PRISMA_2020_abstract_checklist.pdf
- ijerph-3410783-PRISMA_2020_checklist.pdf
