# Supplementary material for: Risk Factors for Fall-Related Mild Traumatic Brain Injuries Among Older Adults: A Systematic Review Highlighting Research Gaps
Source: Int J Environ Res Public Health. 2025 Feb 11;22(2):255. doi: 10.3390/ijerph22020255 (PMC11854998; doi:10.3390/ijerph22020255)
Supplement: Supplementary file 1 [file ijerph-22-00255-s001.zip › ijerph-3410783- File S4 - Study Details of Falls resulting in mTBI studies.xlsx]

## Sheet: Sheet1
Citation	Country	Setting	Source of Funding	Conflict of Interest	Method of gathering prospective falls data, % complete falls data	mTBI faller rate per year	Number of recorded falls that resulted in mTBIs (n, %)	Number of recorded falls with no mTBIs (n, %)	Non-fallers (n, %)	Age, mean (SD)	Female, %	Assisted living, %	BMI mean (SD)
